# Supplementary material for: How Co-Stimulatory/Inhibitory Molecules Vary Across Immune Cell Subtypes in the Severity of Systemic Lupus Erythematosus Compared to Controls
Source: Biomedicines. 2024 Oct 24;12(11):2444. doi: 10.3390/biomedicines12112444 (PMC11591756; doi:10.3390/biomedicines12112444)
Supplement: Supplementary file 1 [file biomedicines-12-02444-s001.zip]

Archive with 1 entries (1 files):
- biomedicines-3219089-supplementary.xlsx
