# Supplementary material for: How Co-Stimulatory/Inhibitory Molecules Vary Across Immune Cell Subtypes in the Severity of Systemic Lupus Erythematosus Compared to Controls
Source: Biomedicines. 2024 Oct 24;12(11):2444. doi: 10.3390/biomedicines12112444 (PMC11591756; doi:10.3390/biomedicines12112444)
Supplement: Supplementary file 1 [file biomedicines-12-02444-s001.zip › biomedicines-3219089-supplementary.xlsx]

## Sheet: sheet1
CD28														0h														48h														48-0h
Independent Samples Test														Independent Samples Test														Independent Samples Test														Independent Samples Test
control vs. mild SLE		Levene's Test for Equality of Variances/ Mann-Whitney U		t-test for Equality of Means										control vs. mild SLE		Levene's Test for Equality of Variances/ Mann-Whitney U		t-test for Equality of Means										control vs. mild SLE		Levene's Test for Equality of Variances/ Mann-Whitney U		t-test for Equality of Means										control vs. mild SLE		Levene's Test for Equality of Variances		t-test for Equality of Means
									95% Confidence Interval of the Difference														95% Confidence Interval of the Difference														95% Confidence Interval of the Difference
		F/Z	Sig.	t	df	Sig. (2-tailed)	Mean Difference	Std. Error Difference	Lower	Upper						F/Z	Sig.	t	df	Sig. (2-tailed)	Mean Difference	Std. Error Difference	Lower	Upper						F/Z	Sig.	t	df	Sig. (2-tailed)	Mean Difference	Std. Error Difference	Lower	Upper						F	Sig.	t	df	Sig. (2-tailed)	Mean Difference
inLymph_CD28_expression_average	Equal variances assumed	0.580396	0.459756	-3.68778	13	0.00273299	-0.403973	0.109544	-0.640628	-0.167318				inLymph_CTLA4_expression_midium	Equal variances assumed	11.0634	0.00399761	-1.89175	17	0.0756857	-0.1146	0.0605788	-0.24241	0.01321				inLymph_CD3CTLA4_expression_midium		0	1						-3.64784	4.90029				inLymph_CD3CTLA4_exp		-0.434	0.664
	Equal variances not assumed			-3.62013	11.2316	0.0038954	-0.403973	0.111591	-0.648966	-0.15898					Equal variances not assumed			-1.81644	10.2546	0.0986077	-0.1146	0.0630903	-0.254702	0.0255024													-3.62569	4.87813
inLymph_CD3CD28_percent	Equal variances assumed	2.09703	0.171271	-0.0681619	13	0.946694	-0.255357	3.74633	-8.34882	7.8381				inLymph_PD1_expression_midium	Equal variances assumed	4.68163	0.0450182	-0.548785	17	0.590289	-0.0421889	0.0768769	-0.204385	0.120007				inLymph_CD3PD1_expression_midium	Equal variances assumed	10.5055	0.0051146	2.69541	16	0.0159209	3.5	1.2985	0.747296	6.2527				inLymph_CD3PD1_exp	Equal variances assumed	0.498343	0.49181	0.391761	14	0.701133	0.346667
	Equal variances not assumed			-0.0656231	9.11884	0.949094	-0.255357	3.89127	-9.04057	8.52985					Equal variances not assumed			-0.531571	11.786	0.604898	-0.0421889	0.0793664	-0.215462	0.131085					Equal variances not assumed			2.69541	10.7067	0.0212782	3.5	1.2985	0.632432	6.36757					Equal variances not assumed			0.409671	12.1662	0.689168	0.346667
inLymph_CD3CD28_expression_average	Equal variances assumed	6.72727	0.0222706	1.55856	13	0.143103	1.46608	0.94066	-0.566094	3.49825				inLymph_CD3CTLA4_percent		-0.775	0.438						-0.457451	0.189396				inLymph_CD4CTLA4_expression_midium	Equal variances assumed	0.219046	0.645712	2.16136	17	0.0452256	2.21356	1.02415	0.0527869	4.37432				inLymph_CD4CTLA4_exp	Equal variances assumed	0.00597588	0.939559	2.42747	13	0.030475	3.188
	Equal variances not assumed			1.50506	9.44712	0.164986	1.46608	0.9741	-0.721691	3.65385													-0.476656	0.2086					Equal variances not assumed			2.18671	16.8322	0.0431822	2.21356	1.01228	0.0762142	4.3509					Equal variances not assumed			2.46646	8.44555	0.0374228	3.188
inLymph_CD4CD28_percent		-1.111	0.266						-5.16983	9.03967				inLymph_CD3CTLA4_expression_midium	Equal variances assumed	28.1232	7.13918e-05	-2.12596	16	0.0494235	-0.23325	0.109715	-0.465836	-0.000663782				inCD3CD4_CD3CTLA4_expression_midium	Equal variances assumed	11.849	0.00310998	3.17969	17	0.00548183	4.71667	1.48337	1.58703	7.84631				inCD3CD4_CD3CTLA4_exp	Equal variances assumed	0.109929	0.745136	2.50736	14	0.0251071	2.19667
									-5.24142	9.11126					Equal variances not assumed			-1.9327	8.24654	0.0882592	-0.23325	0.120686	-0.510111	0.043611					Equal variances not assumed			3.06376	10.8456	0.0109453	4.71667	1.5395	1.32235	8.11098					Equal variances not assumed			2.31784	8.33316	0.0478428	2.19667
inLymph_CD4CD28_expression_average		-3.344	0.001						4.56244	7.91659				inLymph_CD3PD1_percent	Equal variances assumed	2.4303	0.137431	0.436637	17	0.66787	0.632222	1.44793	-2.42265	3.6871				inCD3CD4_CD3PD1_expression_midium	Equal variances assumed	9.95162	0.00578532	3.2033	17	0.00521042	5.09222	1.58968	1.73829	8.44615				inCD3CD4_CD3PD1_exp	Equal variances assumed	0.119904	0.734288	1.10327	14	0.288515	0.986667
									4.40342	8.07561					Equal variances not assumed			0.42644	13.3222	0.676597	0.632222	1.48256	-2.5628	3.82724					Equal variances not assumed			3.10017	11.6305	0.00950207	5.09222	1.64256	1.50074	8.6837					Equal variances not assumed			1.10155	10.6151	0.295006	0.986667
inCD3CD4_CD28_expression_average	Equal variances assumed	0.549574	0.470745	2.31974	14	0.0359765	0.553743	0.238709	0.0417635	1.06572				inLymph_CD3PD1_expression_midium	Equal variances assumed	0.662288	0.427006	4.67609	17	0.000216941	4.59778	0.983252	2.5233	6.67226
	Equal variances not assumed			2.19468	9.75009	0.0535845	0.553743	0.252312	-0.0104026	1.11789					Equal variances not assumed			4.60712	14.9128	0.000347146	4.59778	0.997973	2.46957	6.72599
inCD3CD4_CD3CD28_percent	Equal variances assumed	18.2266	0.000778531	1.89525	14	0.0788978	11.3095	5.96731	-1.48909	24.1081				inLymph_CD4CTLA4_percent		-0.453	0.65						-0.614418	0.287752				Independent Samples Test														Independent Samples Test
	Equal variances not assumed			1.67732	6.49182	0.140729	11.3095	6.74261	-4.89075	27.5098													-0.624795	0.298128				control vs. severe SLE		Levene's Test for Equality of Variances/ Mann-Whitney U		t-test for Equality of Means										control vs. severe SLE		Levene's Test for Equality of Variances		t-test for Equality of Means
inCD3CD4_CD3CD28_expression_average	Equal variances assumed	5.63327	0.0324771	1.83872	14	0.0872617	2.19818	1.19549	-0.365901	4.76225				inLymph_CD4CTLA4_expression_midium	Equal variances assumed	5.50563	0.0321635	-0.689101	16	0.500632	-0.344375	0.499745	-1.40379	0.715038													95% Confidence Interval of the Difference
	Equal variances not assumed			1.73172	9.48274	0.115653	2.19818	1.26936	-0.651181	5.04753					Equal variances not assumed			-0.615143	7.28029	0.557193	-0.344375	0.55983	-1.6579	0.96915						F/Z	Sig.	t	df	Sig. (2-tailed)	Mean Difference	Std. Error Difference	Lower	Upper						F	Sig.	t	df	Sig. (2-tailed)	Mean Difference
														inLymph_CD4PD1_percent	Equal variances assumed	12.9155	0.00223874	-0.350997	17	0.729903	-0.361111	1.02881	-2.53172	1.8095				inLymph_CD3CTLA4_expression_midium		-0.76	0.447						-6.6721	4.23343				inLymph_CD3CTLA4_exp		-0.612	0.54
															Equal variances not assumed			-0.337209	10.3456	0.742701	-0.361111	1.07088	-2.73643	2.0142													-7.21641	4.77775
Independent Samples Test														inLymph_CD4PD1_expression_midium		-2.941	0.003						1.67288	6.19156				inLymph_CD3PD1_expression_midium	Equal variances assumed	1.38462	0.260412	3.02723	13	0.00971648	3.46667	1.14516	0.992695	5.94064				inLymph_CD3PD1_exp	Equal variances assumed	1.53673	0.237017	1.52107	13	0.152187	1.69
control vs. severe SLE		Levene's Test for Equality of Variances/ Mann-Whitney U		t-test for Equality of Means																			1.64359	6.22086					Equal variances not assumed			2.66243	6.75523	0.0334348	3.46667	1.30207	0.364997	6.56834					Equal variances not assumed			1.36641	6.26601	0.218814	1.69
									95% Confidence Interval of the Difference					inCD3CD4_CTLA4_expression_midium		-1.964	0.05						-0.216101	-0.017166				inLymph_CD4CTLA4_expression_midium	Equal variances assumed	4.18159	0.0601408	4.19906	14	0.00089218	4.28967	1.02158	2.0986	6.48074				inLymph_CD4CTLA4_exp	Equal variances assumed	3.67041	0.0776405	3.60733	13	0.00318685	4.014
		F/Z	Sig.	t	df	Sig. (2-tailed)	Mean Difference	Std. Error Difference	Lower	Upper													-0.229803	-0.00346323					Equal variances not assumed			5.36531	10.3284	0.000283504	4.28967	0.799519	2.51587	6.06346					Equal variances not assumed			5.11261	9.76857	0.000490407	4.014
inLymph_CD28_expression_average	Equal variances assumed	0.580333	0.45978	-3.25858	13	0.00622454	-0.292688	0.0898205	-0.486733	-0.0986422				inCD3CD4_PD1_expression_midium	Equal variances assumed	3.01432	0.101745	-2.23171	16	0.0402853	-0.1585	0.0710217	-0.309059	-0.00794067				inCD3CD4_CD3CTLA4_expression_midium	Equal variances assumed	2.8456	0.113769	3.21085	14	0.00628345	4.24333	1.32156	1.40887	7.0778				inCD3CD4_CD3CTLA4_exp	Equal variances assumed	2.41403	0.144251	1.01654	13	0.327921	1.21
	Equal variances not assumed			-3.29118	12.9998	0.00584623	-0.292688	0.0889309	-0.484812	-0.100564					Equal variances not assumed			-2.14184	12.0691	0.0532888	-0.1585	0.0740017	-0.319634	0.00263354					Equal variances not assumed			2.78037	6.88992	0.0277245	4.24333	1.52618	0.622781	7.86389					Equal variances not assumed			0.799399	4.88166	0.461167	1.21
inLymph_CD3CD28_percent	Equal variances assumed	0.675269	0.426035	2.63109	13	0.0207446	6.14464	2.3354	1.09931	11.19				inCD3CD4_CD3CTLA4_percent		-1.715	0.086						-17	-0.393366				inCD3CD4_CD3PD1_expression_midium	Equal variances assumed	0.22764	0.640641	4.13615	14	0.00100843	5.47	1.32249	2.63355	8.30645				inCD3CD4_CD3PD1_exp	Equal variances assumed	0.406903	0.534621	1.33265	13	0.205534	1.35
	Equal variances not assumed			2.68782	12.679	0.0189616	6.14464	2.28611	1.19307	11.0962													-18.0693	0.675978					Equal variances not assumed			3.8354	8.41295	0.00453028	5.47	1.42619	2.20909	8.73091					Equal variances not assumed			1.24379	6.82844	0.254576	1.35
inLymph_CD3CD28_expression_average	Equal variances assumed	0.347226	0.565788	5.73285	13	6.90402e-05	3.59465	0.627027	2.24004	4.94926				inCD3CD4_CD3CTLA4_expression_midium	Equal variances assumed	0.674427	0.42288	3.56349	17	0.00239105	3.88556	1.09038	1.58506	6.18606
	Equal variances not assumed			5.82588	12.91	6.08267e-05	3.59465	0.617014	2.26073	4.92857					Equal variances not assumed			3.53764	16.0654	0.00272234	3.88556	1.09835	1.55794	6.21317
inLymph_CD4CD28_percent		-2.382	0.017						0.163658	11.3062				inCD3CD4_CD3PD1_percent	Equal variances assumed	2.97109	0.10403	-2.08057	16	0.0539012	-7.6975	3.69971	-15.5405	0.145532				Independent Samples Test														Independent Samples Test
									0.546099	10.9237					Equal variances not assumed			-2.00648	12.4613	0.0670069	-7.6975	3.83632	-16.0219	0.626924				mild SLE vs. severe SLE		Levene's Test for Equality of Variances/ Mann-Whitney U		t-test for Equality of Means										mild SLE vs. severe SLE		Levene's Test for Equality of Variances		t-test for Equality of Means
inLymph_CD4CD28_expression_average		-3.344	0.001						3.39021	8.6031				inCD3CD4_CD3PD1_expression_midium	Equal variances assumed	0.391976	0.539579	4.44087	17	0.000358358	5.22222	1.17595	2.7412	7.70325													95% Confidence Interval of the Difference
									2.83619	9.15712					Equal variances not assumed			4.42079	16.3924	0.000405693	5.22222	1.18129	2.72287	7.72157						F/Z	Sig.	t	df	Sig. (2-tailed)	Mean Difference	Std. Error Difference	Lower	Upper						F	Sig.	t	df	Sig. (2-tailed)	Mean Difference
inCD3CD4_CD28_expression_average	Equal variances assumed	4.82011	0.0454843	-1.81828	14	0.0904758	-0.717686	0.394705	-1.56424	0.128873																		inLymph_CD3CTLA4_expression_midium	Equal variances assumed	1.097	0.314009	-0.742418	13	0.471037	-1.84556	2.48587	-7.21595	3.52484				inLymph_CD3CTLA4_exp	Equal variances assumed	1.87419	0.204187	1.53291	9	0.159664	3.513
	Equal variances not assumed			-1.63216	7.05701	0.146319	-0.717686	0.439716	-1.75575	0.320376																			Equal variances not assumed			-0.70185	8.8384	0.500835	-1.84556	2.62956	-7.81065	4.11954					Equal variances not assumed			1.59569	8.6211	0.146503	3.513
inCD3CD4_CD3CD28_percent	Equal variances assumed	7.50824	0.0159515	0.404946	14	0.691637	2.50952	6.19718	-10.7821	15.8012				Independent Samples Test														inLymph_CD3PD1_expression_midium	Equal variances assumed	1.32118	0.271089	-0.0188251	13	0.985266	-0.0333333	1.77069	-3.85867	3.792				inLymph_CD3PD1_exp	Equal variances assumed	3.33059	0.101298	1.11355	9	0.294325	1.34333
	Equal variances not assumed			0.358019	6.4536	0.731751	2.50952	7.00948	-14.354	19.3731				control vs. severe SLE		Levene's Test for Equality of Variances/ Mann-Whitney U		t-test for Equality of Means											Equal variances not assumed			-0.0196386	12.2893	0.984647	-0.0333333	1.69733	-3.72188	3.65521					Equal variances not assumed			1.06482	6.46478	0.325105	1.34333
inCD3CD4_CD3CD28_expression_average	Equal variances assumed	0.330325	0.574588	5.31714	14	0.000108736	4.19818	0.789556	2.50475	5.89161													95% Confidence Interval of the Difference					inLymph_CD4CTLA4_expression_midium	Equal variances assumed	4.08038	0.0644862	2.49467	13	0.0268573	2.07611	0.832219	0.278212	3.87401				inLymph_CD4CTLA4_exp	Equal variances assumed	4.50191	0.0666412	0.785305	8	0.454901	0.826
	Equal variances not assumed			5.64213	13.4763	7.0155e-05	4.19818	0.744077	2.59645	5.7999						F/Z	Sig.	t	df	Sig. (2-tailed)	Mean Difference	Std. Error Difference	Lower	Upper					Equal variances not assumed			3.00656	9.61222	0.0137684	2.07611	0.690526	0.529068	3.62315					Equal variances not assumed			0.785305	4.1927	0.474282	0.826
														inLymph_CTLA4_expression_midium	Equal variances assumed	0.00101148	0.975048	1.74649	15	0.101164	0.0608286	0.034829	-0.0134076	0.135065				inCD3CD4_CD3CTLA4_expression_midium	Equal variances assumed	1.22804	0.28787	-0.227028	13	0.823933	-0.473333	2.08492	-4.97752	4.03085				inCD3CD4_CD3CTLA4_exp	Equal variances assumed	0.819214	0.388997	-0.622611	9	0.548989	-0.986667
															Equal variances not assumed			1.74356	12.9927	0.104834	0.0608286	0.0348876	-0.0145459	0.136203					Equal variances not assumed			-0.237497	12.3651	0.816161	-0.473333	1.99301	-4.80154	3.85488					Equal variances not assumed			-0.595602	6.48623	0.571626	-0.986667
Independent Samples Test														inLymph_PD1_expression_midium		-3.424	0.001						0.190986	0.383556				inCD3CD4_CD3PD1_expression_midium	Equal variances assumed	3.62564	0.0792646	0.181427	13	0.858831	0.377778	2.08226	-4.12067	4.87622				inCD3CD4_CD3PD1_exp	Equal variances assumed	0.174931	0.685569	0.314805	9	0.760086	0.363333
mild SLE vs. severe SLE		Levene's Test for Equality of Variances/ Mann-Whitney U		t-test for Equality of Means																			0.201466	0.373077					Equal variances not assumed			0.196256	12.9636	0.847453	0.377778	1.92492	-3.78195	4.53751					Equal variances not assumed			0.308953	7.83706	0.765411	0.363333
									95% Confidence Interval of the Difference					inLymph_CD3CTLA4_percent		-0.48	0.632						-0.369167	0.38504
		F/Z	Sig.	t	df	Sig. (2-tailed)	Mean Difference	Std. Error Difference	Lower	Upper													-0.427593	0.443466
inLymph_CD28_expression_average	Equal variances assumed	1.65837	0.222104	1.02113	12	0.327339	0.111286	0.108983	-0.126168	0.348739				inLymph_CD3CTLA4_expression_midium	Equal variances assumed	34.067	3.27329e-05	-2.26033	15	0.0391039	-3.39986	1.50414	-6.60586	-0.193852
	Equal variances not assumed			1.02113	10.468	0.330212	0.111286	0.108983	-0.13008	0.352651					Equal variances not assumed			-1.86429	6.00428	0.111523	-3.39986	1.82367	-7.86144	1.06173
inLymph_CD3CD28_percent	Equal variances assumed	3.70498	0.0782813	1.71595	12	0.111851	6.4	3.72972	-1.72636	14.5264				inLymph_CD3PD1_percent		-1.123	0.261						-1.05456	3.64598
	Equal variances not assumed			1.71595	7.95707	0.124712	6.4	3.72972	-2.20883	15.0088													-0.961433	3.55286
inLymph_CD3CD28_expression_average	Equal variances assumed	12.0942	0.00456596	2.25896	12	0.0432921	2.12857	0.94228	0.0755202	4.18162				inLymph_CD3PD1_expression_midium	Equal variances assumed	0.00542802	0.942242	2.93352	15	0.0102717	2.66286	0.907736	0.728064	4.59765
	Equal variances not assumed			2.25896	8.51381	0.0518782	2.12857	0.94228	-0.021714	4.27886					Equal variances not assumed			2.9376	13.134	0.0114374	2.66286	0.906475	0.706566	4.61915
inLymph_CD4CD28_percent		-1.342	0.18						-1.97962	9.57962				inLymph_CD4CTLA4_percent		-0.099	0.921						-0.50139	0.44139
									-2.40416	10.0042													-0.534887	0.474887
inLymph_CD4CD28_expression_average	Equal variances assumed	5.03926	0.0444091	-0.165827	12	0.871054	-0.242857	1.46452	-3.43378	2.94807				inLymph_CD4CTLA4_expression_midium		-0.435	0.664						-2.56162	0.84162
	Equal variances not assumed			-0.165827	9.3717	0.871816	-0.242857	1.46452	-3.53592	3.0502													-3.53381	1.81381
inCD3CD4_CD28_expression_average	Equal variances assumed	1.96118	0.18671	-2.67533	12	0.0202106	-1.27143	0.475241	-2.30689	-0.235966				inLymph_CD4PD1_percent	Equal variances assumed	3.08931	0.0991913	0.367486	15	0.71839	0.25	0.680298	-1.20002	1.70002
	Equal variances not assumed			-2.67533	9.02446	0.0253414	-1.27143	0.475241	-2.34606	-0.196802					Equal variances not assumed			0.349594	10.7015	0.733426	0.25	0.715115	-1.32933	1.82933
inCD3CD4_CD3CD28_percent	Equal variances assumed	0.0574624	0.814598	-0.922344	12	0.374522	-8.8	9.54091	-29.5879	11.9879				inLymph_CD4PD1_expression_midium	Equal variances assumed	0.00763871	0.93151	3.00315	15	0.00891532	3.05286	1.01655	0.88613	5.21958
	Equal variances not assumed			-0.922344	11.9805	0.374551	-8.8	9.54091	-29.5916	11.9916					Equal variances not assumed			3.07887	14.1169	0.00810162	3.05286	0.991552	0.92784	5.17787
inCD3CD4_CD3CD28_expression_average	Equal variances assumed	17.278	0.00133066	1.67592	12	0.119592	2	1.19338	-0.600146	4.60015				inCD3CD4_CTLA4_expression_midium	Equal variances assumed	0.31206	0.584662	1.48523	15	0.158195	0.0194143	0.0130716	-0.00844716	0.0472757
	Equal variances not assumed			1.67592	7.73444	0.133578	2	1.19338	-0.768467	4.76847					Equal variances not assumed			1.56237	14.8386	0.139272	0.0194143	0.0124262	-0.00709658	0.0459252
														inCD3CD4_PD1_expression_midium		-2.714	0.007						0.0672624	0.296738
																							0.0865413	0.277459
														inCD3CD4_CD3CTLA4_percent		-1.465	0.143						-1.09526	4.66383
																							-0.965537	4.53411
The blue shading indicates that at least one data group did not follow a normal distribution; therefore, the Mann-Whitney U test was used for analysis.														inCD3CD4_CD3CTLA4_expression_midium	Equal variances assumed	1.42945	0.250414	2.85015	15	0.0121627	2.73857	0.960851	0.690567	4.78658
The red indicates statistical significance (p < 0.0167).															Equal variances not assumed			3.0738	14.9708	0.00773362	2.73857	0.89094	0.839256	4.63789
														inCD3CD4_CD3PD1_percent	Equal variances assumed	0.0470971	0.831118	1.77651	15	0.0959309	5.50429	3.09838	-1.09975	12.1083
															Equal variances not assumed			1.82437	14.1779	0.0892389	5.50429	3.01709	-0.959123	11.9677
														inCD3CD4_CD3PD1_expression_midium	Equal variances assumed	1.00603	0.331762	3.34607	15	0.00442084	3.62857	1.08443	1.31717	5.93997
															Equal variances not assumed			3.56095	14.9805	0.0028497	3.62857	1.01899	1.4564	5.80074
														Independent Samples Test
														mild SLE vs. severe SLE		Levene's Test for Equality of Variances/ Mann-Whitney U		t-test for Equality of Means
																							95% Confidence Interval of the Difference
																F/Z	Sig.	t	df	Sig. (2-tailed)	Mean Difference	Std. Error Difference	Lower	Upper
														inLymph_CTLA4_expression_midium	Equal variances assumed	8.36008	0.011842	2.45633	14	0.0277041	0.175429	0.0714189	0.0222503	0.328607
															Equal variances not assumed			2.70509	11.0247	0.0204334	0.175429	0.0648514	0.0327307	0.318126
														inLymph_PD1_expression_midium		-3.344	0.001						0.15183	0.507091
																							0.163485	0.495436
														inLymph_CD3CTLA4_percent	Equal variances assumed	0.545892	0.473131	0.652734	13	0.525303	0.141964	0.217492	-0.327898	0.611827
															Equal variances not assumed			0.644316	11.7773	0.531719	0.141964	0.220333	-0.339109	0.623038
														inLymph_CD3CTLA4_expression_midium	Equal variances assumed	23.9469	0.000293445	-1.86191	13	0.0853707	-3.16661	1.70073	-6.84081	0.507595
															Equal variances not assumed			-1.73322	6.0483	0.133363	-3.16661	1.82701	-7.6285	1.29528
														inLymph_CD3PD1_percent		-0.265	0.791						-2.73277	4.05976
																							-2.51431	3.84129
														inLymph_CD3PD1_expression_midium	Equal variances assumed	0.487348	0.496545	-1.75101	14	0.101813	-1.93492	1.10503	-4.30497	0.435134
															Equal variances not assumed			-1.81615	13.9984	0.0908195	-1.93492	1.0654	-4.21999	0.350151
														inLymph_CD4CTLA4_percent	Equal variances assumed	0.307252	0.588117	0.51465	14	0.614826	0.133333	0.259076	-0.422329	0.688995
															Equal variances not assumed			0.517168	13.2719	0.613549	0.133333	0.257814	-0.422483	0.68915
														inLymph_CD4CTLA4_expression_midium		-0.323	0.746						-2.91033	1.87908
																							-3.24745	2.2162
														inLymph_CD4PD1_percent	Equal variances assumed	5.28632	0.037407	0.485975	14	0.634503	0.611111	1.2575	-2.08595	3.30817
															Equal variances not assumed			0.523626	12.6476	0.609592	0.611111	1.16708	-1.91736	3.13959
														inLymph_CD4PD1_expression_midium	Equal variances assumed	0.882224	0.363517	-0.771199	14	0.453409	-0.879365	1.14026	-3.32497	1.56624
															Equal variances not assumed			-0.799584	13.9992	0.43731	-0.879365	1.09978	-3.23817	1.47944
														inCD3CD4_CTLA4_expression_midium		-2.703	0.007						0.0154516	0.256644
																							0.0229994	0.249096
														inCD3CD4_PD1_expression_midium	Equal variances assumed	12.8772	0.00372386	4.51947	12	0.000702446	0.3405	0.0753406	0.176347	0.504653
															Equal variances not assumed			5.1541	8.42966	0.000737891	0.3405	0.0660639	0.189498	0.491502
														inCD3CD4_CD3CTLA4_percent	Equal variances assumed	18.5811	0.000718682	2.24761	14	0.0412389	10.481	4.66314	0.479502	20.4824
															Equal variances not assumed			2.54449	8.74631	0.0321657	10.481	4.11908	1.12159	19.8403
														inCD3CD4_CD3CTLA4_expression_midium	Equal variances assumed	5.35674	0.0363391	-1.06495	14	0.304924	-1.14698	1.07704	-3.457	1.16303
															Equal variances not assumed			-1.13945	13.0679	0.274972	-1.14698	1.00661	-3.32049	1.02652
														inCD3CD4_CD3PD1_percent	Equal variances assumed	4.47123	0.0543588	3.30057	13	0.00574147	13.2018	3.99986	4.56062	21.8429
															Equal variances not assumed			3.40365	11.9453	0.00526645	13.2018	3.87871	4.7465	21.6571
														inCD3CD4_CD3PD1_expression_midium	Equal variances assumed	3.44397	0.0846551	-1.36491	14	0.193817	-1.59365	1.16759	-4.09788	0.910577
															Equal variances not assumed			-1.4402	13.6906	0.172285	-1.59365	1.10655	-3.972	0.784697
[truncated: 3 more columns]
